# Supplementary material for: Two new psathyrelloid species of Coprinopsis (Agaricales, Psathyrellaceae) from China
Source: MycoKeys. 2021 Sep 8;83:85–103. doi: 10.3897/mycokeys.83.71405 (PMC8443538; doi:10.3897/mycokeys.83.71405)
Supplement: XML Treatment for Coprinopsis jilinensis [file mycokeys.83.71405-treatment1.xml]

<!DOCTYPE tp:taxon-treatment
  PUBLIC "-//TaxonX//DTD Taxonomic Treatment Publishing DTD v0 20100105//EN" "tax-treatment-NSO.dtd">
<tp:taxon-treatment xmlns:tp="http://www.plazi.org/taxpub"><tp:treatment-meta><kwd-group><label>Taxon classification</label><kwd><named-content xmlns:xlink="http://www.w3.org/1999/xlink" content-type="kingdom">Fungi</named-content></kwd><kwd><named-content xmlns:xlink="http://www.w3.org/1999/xlink" content-type="order">Agaricales</named-content></kwd><kwd><named-content xmlns:xlink="http://www.w3.org/1999/xlink" content-type="family">Psathyrellaceae</named-content></kwd></kwd-group><mixed-citation publication-type="journal"><person-group><name><surname>Rao</surname><given-names>Gu</given-names></name><name><surname>Dai</surname><given-names>Dan</given-names></name><name><surname>Zhao</surname><given-names>Hui-Nan</given-names></name><name><surname>Liang</surname><given-names>Yi</given-names></name><name><surname>Li</surname><given-names>Yu</given-names></name><name><surname>Zhang</surname><given-names>Bo</given-names></name></person-group><article-title>Two new psathyrelloid species of <italic><tp:taxon-name><tp:taxon-name-part taxon-name-part-type="genus" reg="Coprinopsis">Coprinopsis</tp:taxon-name-part></tp:taxon-name></italic> (<tp:taxon-name><tp:taxon-name-part taxon-name-part-type="order">Agaricales</tp:taxon-name-part></tp:taxon-name>, <tp:taxon-name><tp:taxon-name-part taxon-name-part-type="family">Psathyrellaceae</tp:taxon-name-part></tp:taxon-name>) from China</article-title><source>MycoKeys</source><day>08</day><month>9</month><year>2021</year><volume>83</volume><fpage>85</fpage><lpage>103</lpage><pub-id pub-id-type="doi">10.3897/mycokeys.83.71405</pub-id></mixed-citation></tp:treatment-meta><tp:nomenclature><tp:taxon-name>
              <object-id xmlns:xlink="http://www.w3.org/1999/xlink" content-type="arpha" xlink:type="simple">520AEB58-852A-5349-826B-5C97221239E7</object-id>
              <tp:taxon-name-part taxon-name-part-type="genus" reg="Coprinopsis">Coprinopsis</tp:taxon-name-part>
              <tp:taxon-name-part taxon-name-part-type="species" reg="jilinensis">jilinensis</tp:taxon-name-part>
              <object-id xmlns:xlink="http://www.w3.org/1999/xlink" content-type="mycobank" xlink:type="simple">840297</object-id>
            </tp:taxon-name><tp:taxon-authority>G. Rao, H.N. Zhao, B. Zhang &amp; Y. Li</tp:taxon-authority><tp:taxon-status xmlns:xlink="http://www.w3.org/1999/xlink" xlink:type="simple">sp. nov.</tp:taxon-status><xref ref-type="fig" rid="F3">Figures 3</xref><xref ref-type="fig" rid="F4">, 4</xref><xref ref-type="fig" rid="F7">, 7C, D</xref></tp:nomenclature><tp:treatment-sec sec-type="Typification" id="SECID0ELRAG"><title>Typification.</title><p>China. Red Leaves Valley in Hanchongling, Dunhua City, Yanbian Korean Autonomous Prefecture, Jilin Province, 22 August 2019, G. Rao &amp; H.N Zhao (<named-content xmlns:xlink="http://www.w3.org/1999/xlink" content-type="dwc:institutional_code" xlink:type="simple">HMJAU</named-content> 58782 Holotype!).</p></tp:treatment-sec><tp:treatment-sec sec-type="Sequences ex holotype" id="SECID0EWRAG"><title>Sequences ex holotype.</title><p><ext-link xmlns:xlink="http://www.w3.org/1999/xlink" ext-link-type="gen" xlink:href="MZ398015" xlink:type="simple">MZ398015</ext-link> (<abbrev xmlns:xlink="http://www.w3.org/1999/xlink" xlink:title="internal transcribed spacer" id="ABBRID0EBSAG" xlink:type="simple">ITS</abbrev> nrDNA), <ext-link xmlns:xlink="http://www.w3.org/1999/xlink" ext-link-type="gen" xlink:href="MZ398070" xlink:type="simple">MZ398070</ext-link> (<abbrev xmlns:xlink="http://www.w3.org/1999/xlink" xlink:title="large subunit ribosomal" id="ABBRID0EKSAG" xlink:type="simple">LSU</abbrev> nrDNA).</p></tp:treatment-sec><tp:treatment-sec sec-type="etymology" id="SECID0EOSAG"><title>Etymology.</title><p>The epithet “<italic><tp:taxon-name><tp:taxon-name-part taxon-name-part-type="genus" reg="Coprinopsis"/><tp:taxon-name-part taxon-name-part-type="species" reg="jilinensis">jilinensis</tp:taxon-name-part></tp:taxon-name></italic>” refers to this species that was first discovered in Jilin Province, China.</p></tp:treatment-sec><tp:treatment-sec sec-type="description" id="SECID0E5SAG"><title>Description.</title><p>Basidiomata small to medium-sized. Pileus 33–52 mm broad, conical to convex, dark brown or clay brown, densely covered with white hairs, not sticky when dry or wet, not hygrophanous, veil remnants flocculent at edges. Lamellae close or crowded, grey-white to fleshy brown, brownish-black after drying, sinuate or adnexed, not the same length and width, edges slightly toothed, concolorous, not deliquescent. Stipe 80–95 × 5–9 mm, white to milky white, cylindrical, down slightly rough, fibrous, a little fragile, hollow, the base with white mycelium, dense or sparse, close to the stipe surface covered with brownish-yellow pubescent, no ring. Spore print without record.</p><fig id="F3" position="float" orientation="portrait"><object-id xmlns:xlink="http://www.w3.org/1999/xlink" content-type="doi" xlink:type="simple">10.3897/mycokeys.83.71405.figure3</object-id><object-id xmlns:xlink="http://www.w3.org/1999/xlink" content-type="arpha" xlink:type="simple">64C87E70-0979-5733-8B04-B47A405576FC</object-id><label>Figure 3.</label><caption><p>Basidiomata and microscopic features of <italic><tp:taxon-name><tp:taxon-name-part taxon-name-part-type="genus" reg="Coprinopsis">Coprinopsis</tp:taxon-name-part><tp:taxon-name-part taxon-name-part-type="species" reg="jilinensis">jilinensis</tp:taxon-name-part></tp:taxon-name></italic><bold>A</bold> collection <named-content xmlns:xlink="http://www.w3.org/1999/xlink" content-type="dwc:institutional_code" xlink:type="simple">HMJAU</named-content> 58783 <bold>B</bold> collection <named-content xmlns:xlink="http://www.w3.org/1999/xlink" content-type="dwc:institutional_code" xlink:type="simple">HMJAU</named-content> 58782 <bold>C</bold> basidiospores <bold>D</bold> basidia <bold>E</bold> pleurocystidia <bold>F</bold> Cheilocystidia <bold>G</bold> pileipellis. Scale bars: 5 mm (<bold>A, B</bold>); 10 µm (<bold>C–G</bold>).</p></caption><graphic xmlns:xlink="http://www.w3.org/1999/xlink" xlink:href="mycokeys-83-085-g003.jpg" position="float" orientation="portrait" xlink:type="simple" id="oo_586335.jpg"><uri content-type="original_file" xlink:type="simple">https://binary.pensoft.net/fig/586335</uri></graphic></fig><p>Basidiospores [60, 2, 2] (8)8.5–10(10.2) × 4.5–5.9 (6) µm, avl = 9.1 µm, avw = 5.2 µm, Q = (1.62) 1.63–1.96 (2.02), Q<sub>m</sub> = 1.77 ± 0.09, oval to long oval, brown, brownish-yellow or dark brown in 5% <abbrev xmlns:xlink="http://www.w3.org/1999/xlink" xlink:title="potassium hydroxide" id="ABBRID0E2UAG" xlink:type="simple">KOH</abbrev> solution, smooth, thick wall, dextrinoid, apical with small pores, 1–2 µm. Basidia 17–30 (39) × 8–10 (13) µm, clavate, 4-sterigmate up to 3–4 µm long, 2–3 sterigmate occasional. Pleurocystidia (30) 33–59 (60) × (11) 12–21 (23) µm, utriform and lageniform, sparse, smooth, hyaline. Cheilocystidia 27–56 × (10) 11–20 (22) µm, utriform and lageniform, smooth, hyaline, crowded in hymenium. Lamellar edge fertile. Pileipellis a cutis, up to 100 µm thick, hyphae (35) 42–111 (148) × (6) 7–34 (35) µm, ovoid, subcylindrical, with brownish-yellow to dark brown pigment, thick wall, encrusting pigment on the outer hyphae. Veil hyphae (5) 6–30 (33) µm wide, present dark encrusting pigment, thick wall, colourless to light yellow, cylindrical and subcylindrical. Stipitipellis a cutis, hyphae (5) 6–22 (32) µm diam., ovoid and subcylindrical, pale brown, with encrusting pigment, thick wall. Clamp connections present in all tissues.</p><fig id="F4" position="float" orientation="portrait"><object-id xmlns:xlink="http://www.w3.org/1999/xlink" content-type="doi" xlink:type="simple">10.3897/mycokeys.83.71405.figure4</object-id><object-id xmlns:xlink="http://www.w3.org/1999/xlink" content-type="arpha" xlink:type="simple">06CDA371-FFBB-50E7-975B-18DA0F7CECFE</object-id><label>Figure 4.</label><caption><p>Scatter plot of basidiospores size in <italic><tp:taxon-name><tp:taxon-name-part taxon-name-part-type="genus" reg="Coprinopsis">Coprinopsis</tp:taxon-name-part><tp:taxon-name-part taxon-name-part-type="species" reg="jilinensis">jilinensis</tp:taxon-name-part></tp:taxon-name></italic>.</p></caption><graphic xmlns:xlink="http://www.w3.org/1999/xlink" xlink:href="mycokeys-83-085-g004.jpg" position="float" orientation="portrait" xlink:type="simple" id="oo_586336.jpg"><uri content-type="original_file" xlink:type="simple">https://binary.pensoft.net/fig/586336</uri></graphic></fig></tp:treatment-sec><tp:treatment-sec sec-type="habitat" id="SECID0EXVAG"><title>Habitat and distribution.</title><p>On humus of broad-leaved forest or coniferous and broad-leaved mixed forests in autumn.</p></tp:treatment-sec><tp:treatment-sec sec-type="material" id="SECID0E3VAG"><title>Additional specimens examined.</title><p>China. Red Leaves Valley in Hanchongling, Dunhua City, Yanbian Korean Autonomous Prefecture, Jilin Province, 14 September 2019, Gu Rao (<named-content xmlns:xlink="http://www.w3.org/1999/xlink" content-type="dwc:institutional_code" xlink:type="simple">HMJAU</named-content> 58783).</p></tp:treatment-sec><tp:treatment-sec sec-type="notes" id="SECID0EHWAG"><title>Notes.</title><p><italic><tp:taxon-name><tp:taxon-name-part taxon-name-part-type="genus" reg="Coprinopsis">Coprinopsis</tp:taxon-name-part><tp:taxon-name-part taxon-name-part-type="species" reg="jilinensis">jilinensis</tp:taxon-name-part></tp:taxon-name></italic> is characterised by its small to medium-sized basidiomata, brown pileus with white hairs, smooth and dextrinoid basidiospores with small pores, pleurocystidia and cheilocystidia present. <italic><tp:taxon-name><tp:taxon-name-part taxon-name-part-type="genus" reg="Coprinopsis">C.</tp:taxon-name-part><tp:taxon-name-part taxon-name-part-type="species" reg="jilinensis">jilinensis</tp:taxon-name-part></tp:taxon-name></italic> forms a strongly-supported independent clade in <abbrev xmlns:xlink="http://www.w3.org/1999/xlink" xlink:title="internal transcribed spacer" id="ABBRID0EDXAG" xlink:type="simple">ITS</abbrev> and <abbrev xmlns:xlink="http://www.w3.org/1999/xlink" xlink:title="large subunit ribosomal" id="ABBRID0EHXAG" xlink:type="simple">LSU</abbrev> phylogeny trees (Figs <xref ref-type="fig" rid="F1">1</xref>, <xref ref-type="fig" rid="F2">2</xref>).</p><p>Morphologically and phylogenetic similar to <italic><tp:taxon-name><tp:taxon-name-part taxon-name-part-type="genus" reg="Coprinopsis">Coprinopsis</tp:taxon-name-part><tp:taxon-name-part taxon-name-part-type="species" reg="jilinensis">jilinensis</tp:taxon-name-part></tp:taxon-name></italic>, <italic><tp:taxon-name><tp:taxon-name-part taxon-name-part-type="genus" reg="Coprinopsis">C.</tp:taxon-name-part><tp:taxon-name-part taxon-name-part-type="species" reg="uliginicola">uliginicola</tp:taxon-name-part></tp:taxon-name></italic> is characterised by long basidiospores of 10–12(–15) µm, pleurocystidia absent and caulocystidia present, pileipellis no encrusting pigment (<xref ref-type="bibr" rid="B33">Smith 1972</xref>). Other similar species, <italic><tp:taxon-name><tp:taxon-name-part taxon-name-part-type="genus" reg="Coprinopsis">C.</tp:taxon-name-part><tp:taxon-name-part taxon-name-part-type="species" reg="cineraria">cineraria</tp:taxon-name-part></tp:taxon-name></italic> is characterised by grey, hygrophanous and striate pileus, little short basidiospores (6.5–8.5 µm), pleurocystidia absent, pileipellis an epithelium (<xref ref-type="bibr" rid="B35">Takahashi 2000</xref>); <italic><tp:taxon-name><tp:taxon-name-part taxon-name-part-type="genus" reg="Coprinopsis">C.</tp:taxon-name-part><tp:taxon-name-part taxon-name-part-type="species" reg="melanthina">melanthina</tp:taxon-name-part></tp:taxon-name></italic> is characterised by little long and subcolourless basidiospores (avl × avw = 10.5 × 5.8 µm), pleurocystidia absent (Kits <xref ref-type="bibr" rid="B39">van Waveren 1985</xref>); <italic><tp:taxon-name><tp:taxon-name-part taxon-name-part-type="genus" reg="Coprinopsis">C.</tp:taxon-name-part><tp:taxon-name-part taxon-name-part-type="species" reg="pusilla">pusilla</tp:taxon-name-part></tp:taxon-name></italic> has small basidiomata, grey pileus, subcolourless and verrucose basidiospores (this study) and <italic><tp:taxon-name><tp:taxon-name-part taxon-name-part-type="genus" reg="Psathyrella">Psathyrella</tp:taxon-name-part><tp:taxon-name-part taxon-name-part-type="species" reg="subagraria">subagraria</tp:taxon-name-part></tp:taxon-name></italic> has hygrophanous pileus, thick flesh and caulocystidia present (<xref ref-type="bibr" rid="B33">Smith 1972</xref>), both of which could be clearly distinguished from <italic><tp:taxon-name><tp:taxon-name-part taxon-name-part-type="genus" reg="Coprinopsis">C.</tp:taxon-name-part><tp:taxon-name-part taxon-name-part-type="species" reg="jilinensis">jilinensis</tp:taxon-name-part></tp:taxon-name></italic> in terms of morphology.</p></tp:treatment-sec><tp:treatment-sec><!--Section generated to contain objects referenced in tp:taxon-treatment.--><fig id="F7" position="float" orientation="portrait"><object-id xmlns:xlink="http://www.w3.org/1999/xlink" content-type="doi" xlink:type="simple">10.3897/mycokeys.83.71405.figure7</object-id><object-id xmlns:xlink="http://www.w3.org/1999/xlink" content-type="arpha" xlink:type="simple">DA6D372E-FD99-50A4-B72E-B37B130CCD4A</object-id><label>Figure 7.</label><caption><p>Scanning electron micrograph of basidiospores <bold>A, B</bold><italic><tp:taxon-name><tp:taxon-name-part taxon-name-part-type="genus" reg="Coprinopsis">Coprinopsis</tp:taxon-name-part><tp:taxon-name-part taxon-name-part-type="species" reg="pusilla">pusilla</tp:taxon-name-part></tp:taxon-name></italic><bold>C, D</bold><italic><tp:taxon-name><tp:taxon-name-part taxon-name-part-type="genus" reg="Coprinopsis">C.</tp:taxon-name-part><tp:taxon-name-part taxon-name-part-type="species" reg="jilinensis">jilinensis</tp:taxon-name-part></tp:taxon-name></italic>. Scale bars: 2 µm (<bold>A–D</bold>).</p></caption><graphic xmlns:xlink="http://www.w3.org/1999/xlink" xlink:href="mycokeys-83-085-g007.jpg" position="float" orientation="portrait" xlink:type="simple" id="oo_586339.jpg"><uri content-type="original_file" xlink:type="simple">https://binary.pensoft.net/fig/586339</uri></graphic></fig><fig id="F1" position="float" orientation="portrait"><object-id xmlns:xlink="http://www.w3.org/1999/xlink" content-type="doi" xlink:type="simple">10.3897/mycokeys.83.71405.figure1</object-id><object-id xmlns:xlink="http://www.w3.org/1999/xlink" content-type="arpha" xlink:type="simple">8AED3E47-94EE-5EC8-810F-7229BC9887BE</object-id><label>Figure 1.</label><caption><p>The phylogenetic tree of <italic><tp:taxon-name><tp:taxon-name-part taxon-name-part-type="genus" reg="Coprinopsis">Coprinopsis</tp:taxon-name-part></tp:taxon-name></italic> by <abbrev xmlns:xlink="http://www.w3.org/1999/xlink" xlink:title="internal transcribed spacer" id="ABBRID0ENLAG" xlink:type="simple">ITS</abbrev> nrDNA, based on the Maximum Likelihood method (<abbrev xmlns:xlink="http://www.w3.org/1999/xlink" xlink:title="Maximum Likelihood" id="ABBRID0ERLAG" xlink:type="simple">ML</abbrev>). The three values of internal nodes respectively represent Maximum Likelihood bootstrap (<abbrev xmlns:xlink="http://www.w3.org/1999/xlink" xlink:title="Maximum Likelihood bootstrap" id="ABBRID0EVLAG" xlink:type="simple">MLBP</abbrev>)/neighbour-joining bootstrap (<abbrev xmlns:xlink="http://www.w3.org/1999/xlink" xlink:title="neighbour-joining bootstrap" id="ABBRID0EZLAG" xlink:type="simple">NJBP</abbrev>)/Bayesian posterior probability (<abbrev xmlns:xlink="http://www.w3.org/1999/xlink" xlink:title="Bayesian posterior probability" id="ABBRID0E4LAG" xlink:type="simple">BIPP</abbrev>). The thick node indicates the signiﬁcantly-supported branch in at least two analyses (<abbrev xmlns:xlink="http://www.w3.org/1999/xlink" xlink:title="Maximum Likelihood bootstrap" id="ABBRID0EBMAG" xlink:type="simple">MLBP</abbrev> ≥ 70, <abbrev xmlns:xlink="http://www.w3.org/1999/xlink" xlink:title="neighbour-joining bootstrap" id="ABBRID0EFMAG" xlink:type="simple">NJBP</abbrev> ≥ 70, <abbrev xmlns:xlink="http://www.w3.org/1999/xlink" xlink:title="Bayesian posterior probability" id="ABBRID0EJMAG" xlink:type="simple">BIPP</abbrev> ≥ 95%). The GenBank accession number is marked after the species name. At the same time, the sequence from the type specimen is also marked at the end. Two new species from China are expressed in bold font and <italic><tp:taxon-name><tp:taxon-name-part taxon-name-part-type="genus" reg="Parasola">Parasola</tp:taxon-name-part><tp:taxon-name-part taxon-name-part-type="species" reg="conopilea">conopilea</tp:taxon-name-part></tp:taxon-name></italic> (Fr.) Örstadius &amp; E. Larss and <italic><tp:taxon-name><tp:taxon-name-part taxon-name-part-type="genus" reg="Parasola">P.</tp:taxon-name-part><tp:taxon-name-part taxon-name-part-type="species" reg="auricoma">auricoma</tp:taxon-name-part></tp:taxon-name></italic> (Pat.) Redhead, Vilgalys &amp; Hopple are selected as the outgroups.</p></caption><graphic xmlns:xlink="http://www.w3.org/1999/xlink" xlink:href="mycokeys-83-085-g001.jpg" position="float" orientation="portrait" xlink:type="simple" id="oo_586333.jpg"><uri content-type="original_file" xlink:type="simple">https://binary.pensoft.net/fig/586333</uri></graphic></fig><fig id="F2" position="float" orientation="portrait"><object-id xmlns:xlink="http://www.w3.org/1999/xlink" content-type="doi" xlink:type="simple">10.3897/mycokeys.83.71405.figure2</object-id><object-id xmlns:xlink="http://www.w3.org/1999/xlink" content-type="arpha" xlink:type="simple">B7D7923B-0FE4-592E-BC2B-87F594D95907</object-id><label>Figure 2.</label><caption><p>The phylogenetic tree of <italic><tp:taxon-name><tp:taxon-name-part taxon-name-part-type="genus" reg="Coprinopsis">Coprinopsis</tp:taxon-name-part></tp:taxon-name></italic> by <abbrev xmlns:xlink="http://www.w3.org/1999/xlink" xlink:title="large subunit ribosomal" id="ABBRID0EXNAG" xlink:type="simple">LSU</abbrev> nrDNA, based on Bayesian Inference (<abbrev xmlns:xlink="http://www.w3.org/1999/xlink" xlink:title="Bayesian Inference" id="ABBRID0E2NAG" xlink:type="simple">BI</abbrev>). The three values of internal nodes respectively represent Maximum Likelihood bootstrap (<abbrev xmlns:xlink="http://www.w3.org/1999/xlink" xlink:title="Maximum Likelihood bootstrap" id="ABBRID0E6NAG" xlink:type="simple">MLBP</abbrev>)/neighbour-joining bootstrap (<abbrev xmlns:xlink="http://www.w3.org/1999/xlink" xlink:title="neighbour-joining bootstrap" id="ABBRID0EDOAG" xlink:type="simple">NJBP</abbrev>)/Bayesian posterior probability (<abbrev xmlns:xlink="http://www.w3.org/1999/xlink" xlink:title="Bayesian posterior probability" id="ABBRID0EHOAG" xlink:type="simple">BIPP</abbrev>). The thick node indicates the signiﬁcantly-supported branch in at least two analyses (<abbrev xmlns:xlink="http://www.w3.org/1999/xlink" xlink:title="Maximum Likelihood bootstrap" id="ABBRID0ELOAG" xlink:type="simple">MLBP</abbrev> ≥ 70, <abbrev xmlns:xlink="http://www.w3.org/1999/xlink" xlink:title="neighbour-joining bootstrap" id="ABBRID0EPOAG" xlink:type="simple">NJBP</abbrev> ≥ 70, <abbrev xmlns:xlink="http://www.w3.org/1999/xlink" xlink:title="Bayesian posterior probability" id="ABBRID0ETOAG" xlink:type="simple">BIPP</abbrev> ≥ 95%). The GenBank accession number is marked after the species name. At the same time, the sequence from the type specimen is also marked at the end. Two new species from China are expressed in bold font and <italic><tp:taxon-name><tp:taxon-name-part taxon-name-part-type="genus" reg="Parasola">Parasola</tp:taxon-name-part><tp:taxon-name-part taxon-name-part-type="species" reg="conopilea">conopilea</tp:taxon-name-part></tp:taxon-name></italic> (Fr.) Örstadius &amp; E. Larss and <italic><tp:taxon-name><tp:taxon-name-part taxon-name-part-type="genus" reg="Parasola">P.</tp:taxon-name-part><tp:taxon-name-part taxon-name-part-type="species" reg="auricoma">auricoma</tp:taxon-name-part></tp:taxon-name></italic> (Pat.) Redhead, Vilgalys &amp; Hopple are selected as the outgroups.</p></caption><graphic xmlns:xlink="http://www.w3.org/1999/xlink" xlink:href="mycokeys-83-085-g002.jpg" position="float" orientation="portrait" xlink:type="simple" id="oo_586334.jpg"><uri content-type="original_file" xlink:type="simple">https://binary.pensoft.net/fig/586334</uri></graphic></fig></tp:treatment-sec><ref-list><ref id="B33"><mixed-citation xmlns:xlink="http://www.w3.org/1999/xlink" xlink:type="simple"><person-group><name name-style="western"><surname>Smith</surname><given-names>AH</given-names></name></person-group> (<year>1972</year>) <article-title>The North American species of <italic><tp:taxon-name><tp:taxon-name-part taxon-name-part-type="genus">Psathyrella</tp:taxon-name-part></tp:taxon-name></italic>.</article-title><source>Memoirs of the New York Botanical Garden</source><volume>24</volume>: <fpage>1</fpage>–<lpage>633</lpage>.</mixed-citation></ref><ref id="B35"><mixed-citation xmlns:xlink="http://www.w3.org/1999/xlink" xlink:type="simple"><person-group><name name-style="western"><surname>Takahashi</surname><given-names>H</given-names></name></person-group> (<year>2000</year>) <article-title>Two new species and one new variety of <tp:taxon-name><tp:taxon-name-part taxon-name-part-type="order">Agaricales</tp:taxon-name-part></tp:taxon-name> from central Honshu, Japan.</article-title><source>Mycoscience</source><volume>41</volume>(<issue>1</issue>): <fpage>15</fpage>–<lpage>23</lpage>. <ext-link xlink:type="simple" ext-link-type="doi" xlink:href="10.1007/BF02464381">https://doi.org/10.1007/BF02464381</ext-link></mixed-citation></ref><ref id="B39"><mixed-citation xmlns:xlink="http://www.w3.org/1999/xlink" xlink:type="simple"><person-group><name name-style="western"><surname>Van Waveren</surname><given-names>EK</given-names></name></person-group> (<year>1985</year>) <article-title>The Dutch, French and British species of <italic><tp:taxon-name><tp:taxon-name-part taxon-name-part-type="genus">Psathyrella</tp:taxon-name-part></tp:taxon-name></italic>.</article-title><source>Persoonia-Supplement</source><volume>2</volume>(<issue>1</issue>): <fpage>3</fpage>–<lpage>300</lpage>.</mixed-citation></ref></ref-list></tp:taxon-treatment>
