# Supplementary material for: Two new psathyrelloid species of Coprinopsis (Agaricales, Psathyrellaceae) from China
Source: MycoKeys. 2021 Sep 8;83:85–103. doi: 10.3897/mycokeys.83.71405 (PMC8443538; doi:10.3897/mycokeys.83.71405)
Supplement: XML Treatment for Coprinopsis pusilla [file mycokeys.83.71405-treatment2.xml]

<!DOCTYPE tp:taxon-treatment
  PUBLIC "-//TaxonX//DTD Taxonomic Treatment Publishing DTD v0 20100105//EN" "tax-treatment-NSO.dtd">
<tp:taxon-treatment xmlns:tp="http://www.plazi.org/taxpub"><tp:treatment-meta><kwd-group><label>Taxon classification</label><kwd><named-content xmlns:xlink="http://www.w3.org/1999/xlink" content-type="kingdom">Fungi</named-content></kwd><kwd><named-content xmlns:xlink="http://www.w3.org/1999/xlink" content-type="order">Agaricales</named-content></kwd><kwd><named-content xmlns:xlink="http://www.w3.org/1999/xlink" content-type="family">Psathyrellaceae</named-content></kwd></kwd-group><mixed-citation publication-type="journal"><person-group><name><surname>Rao</surname><given-names>Gu</given-names></name><name><surname>Dai</surname><given-names>Dan</given-names></name><name><surname>Zhao</surname><given-names>Hui-Nan</given-names></name><name><surname>Liang</surname><given-names>Yi</given-names></name><name><surname>Li</surname><given-names>Yu</given-names></name><name><surname>Zhang</surname><given-names>Bo</given-names></name></person-group><article-title>Two new psathyrelloid species of <italic><tp:taxon-name><tp:taxon-name-part taxon-name-part-type="genus" reg="Coprinopsis">Coprinopsis</tp:taxon-name-part></tp:taxon-name></italic> (<tp:taxon-name><tp:taxon-name-part taxon-name-part-type="order">Agaricales</tp:taxon-name-part></tp:taxon-name>, <tp:taxon-name><tp:taxon-name-part taxon-name-part-type="family">Psathyrellaceae</tp:taxon-name-part></tp:taxon-name>) from China</article-title><source>MycoKeys</source><day>08</day><month>9</month><year>2021</year><volume>83</volume><fpage>85</fpage><lpage>103</lpage><pub-id pub-id-type="doi">10.3897/mycokeys.83.71405</pub-id></mixed-citation></tp:treatment-meta><tp:nomenclature><tp:taxon-name>
              <object-id xmlns:xlink="http://www.w3.org/1999/xlink" content-type="arpha" xlink:type="simple">E46DBB02-BC1F-50F0-B1E5-1481B0C21BBE</object-id>
              <tp:taxon-name-part taxon-name-part-type="genus" reg="Coprinopsis">Coprinopsis</tp:taxon-name-part>
              <tp:taxon-name-part taxon-name-part-type="species" reg="pusilla">pusilla</tp:taxon-name-part>
              <object-id xmlns:xlink="http://www.w3.org/1999/xlink" content-type="mycobank" xlink:type="simple">840298</object-id>
            </tp:taxon-name><tp:taxon-authority>G. Rao, B. Zhang &amp; Y. Li</tp:taxon-authority><tp:taxon-status xmlns:xlink="http://www.w3.org/1999/xlink" xlink:type="simple">sp. nov.</tp:taxon-status><xref ref-type="fig" rid="F5">Figures 5</xref><xref ref-type="fig" rid="F6">, 6</xref><xref ref-type="fig" rid="F7">, 7A, B</xref></tp:nomenclature><tp:treatment-sec sec-type="Typification" id="SECID0EH3AG"><title>Typification.</title><p>China. Red Leaves Valley in Hanchongling, Dunhua City, Yanbian Korean Autonomous Prefecture, Jilin Province, 21 August 2019, Gu Rao (<named-content xmlns:xlink="http://www.w3.org/1999/xlink" content-type="dwc:institutional_code" xlink:type="simple">HMJAU</named-content> 58781 Holotype!).</p></tp:treatment-sec><tp:treatment-sec sec-type="Sequences ex holotype" id="SECID0ES3AG"><title>Sequences ex holotype.</title><p><ext-link xmlns:xlink="http://www.w3.org/1999/xlink" ext-link-type="gen" xlink:href="MZ398014" xlink:type="simple">MZ398014</ext-link> (<abbrev xmlns:xlink="http://www.w3.org/1999/xlink" xlink:title="internal transcribed spacer" id="ABBRID0E43AG" xlink:type="simple">ITS</abbrev> nrDNA), <ext-link xmlns:xlink="http://www.w3.org/1999/xlink" ext-link-type="gen" xlink:href="MZ398069" xlink:type="simple">MZ398069</ext-link> (<abbrev xmlns:xlink="http://www.w3.org/1999/xlink" xlink:title="large subunit ribosomal" id="ABBRID0EG4AG" xlink:type="simple">LSU</abbrev> nrDNA).</p></tp:treatment-sec><tp:treatment-sec sec-type="etymology" id="SECID0EK4AG"><title>Etymology.</title><p>The epithet “<italic><tp:taxon-name><tp:taxon-name-part taxon-name-part-type="genus" reg="Coprinopsis"/><tp:taxon-name-part taxon-name-part-type="species" reg="pusilla">pusilla</tp:taxon-name-part></tp:taxon-name></italic>” refers to this species having small basidiomata.</p></tp:treatment-sec><tp:treatment-sec sec-type="description" id="SECID0E14AG"><title>Description.</title><p>Basidiomata very small to small. Pileus 21–29 mm broad, bell-shaped to hemispherical when young, then convex, flat to slightly reflexed at edges, with inconspicuous bulge at the middle, grey or greyish-white when dry, no record when wet, densely covered with flocculent hairs, sometimes central with blackish-grey squamous tapering to the edges, not slime, sometimes the edges crack, hygrophanous no record, veil remnants dense at edges, triangular, subtriangular or massive, not easily disappearing. Lamellae close or crowded, subwhite, greyish-white or coffee brown, flesh blond after drying, sinuate or adnexed, sometimes with vertical teeth, edges slightly toothed, concolorous, not deliquescent. Stipe 35–57 × 3–7 mm, cylindrical, subcylindrical, subequal or a little rough towards the base, white, cream white, hollow, a little fragile, not easy to detach from the cap, densely covered with white and flocculent hairs, brown, brownish-grey to brownish-yellow near the base, veil present at the stalk and cap joints, easily disappearing, no ring, the base with white mycelium. Spore print without record.</p><fig id="F5" position="float" orientation="portrait"><object-id xmlns:xlink="http://www.w3.org/1999/xlink" content-type="doi" xlink:type="simple">10.3897/mycokeys.83.71405.figure5</object-id><object-id xmlns:xlink="http://www.w3.org/1999/xlink" content-type="arpha" xlink:type="simple">2CAFB955-5C6B-57E1-8FFC-67898CC8771C</object-id><label>Figure 5.</label><caption><p>Basidiomata and microscopic features of <italic><tp:taxon-name><tp:taxon-name-part taxon-name-part-type="genus" reg="Coprinopsis">Coprinopsis</tp:taxon-name-part><tp:taxon-name-part taxon-name-part-type="species" reg="pusilla">pusilla</tp:taxon-name-part></tp:taxon-name></italic><bold>A</bold> collection <named-content xmlns:xlink="http://www.w3.org/1999/xlink" content-type="dwc:institutional_code" xlink:type="simple">HMJAU</named-content> 58780 <bold>B</bold> collection <named-content xmlns:xlink="http://www.w3.org/1999/xlink" content-type="dwc:institutional_code" xlink:type="simple">HMJAU</named-content> 58781 <bold>C</bold> collection <named-content xmlns:xlink="http://www.w3.org/1999/xlink" content-type="dwc:institutional_code" xlink:type="simple">HMJAU</named-content> 58779 <bold>D</bold> basidiospores <bold>E</bold> basidia and basidioles <bold>F</bold> cheilocystidia <bold>G</bold> pileipellis. Scale bars: 5 mm (<bold>A–C</bold>); 10 µm (<bold>D–G</bold>).</p></caption><graphic xmlns:xlink="http://www.w3.org/1999/xlink" xlink:href="mycokeys-83-085-g005.jpg" position="float" orientation="portrait" xlink:type="simple" id="oo_586337.jpg"><uri content-type="original_file" xlink:type="simple">https://binary.pensoft.net/fig/586337</uri></graphic></fig><p>Basidiospores [90, 4, 3] 8–12 × 5–6.5 (6.8) µm, avl = 9.8 µm, avw = 5.8 µm, Q = 1.45–2.2 (2.24), Q<sub>m</sub> = 1.70 ± 0.18 µm, oval, elliptic to long elliptic, subcolourless in 5% <abbrev xmlns:xlink="http://www.w3.org/1999/xlink" xlink:title="potassium hydroxide" id="ABBRID0E36AG" xlink:type="simple">KOH</abbrev> and aqueous solution, surfaces verrucose, thin wall, no pores, not amyloid. Basidia (18) 19–32 (33) × 9–11 (12) µm, clavate, 4-sterigmate up to 3–4 µm long, 2-sterigmate occasional, without pseudoparaphyses. Pleurocystidia absent. Cheilocystidia (25) 27–53 (55) × (11) 13–21 µm, variable-shaped, subcylindrical, utriform, lageniform, reverse gourd-shaped and subcapitate, sphaeropedunculate elements present on gill edges, smooth, hyaline, thin wall to thick wall. Pileipellis a cutis, terminal hyphae (30) 31–84 (98) × (7) 8–17 (18) µm, with light brown pigment, mostly thick wall in the outer hyphae, present dark encrusting pigment, terminal hyphae present small cylindrical protrusions, about 3 × 3 μm. Veil hyphae (26) 27–100 (113) × (9) 10–19 (20) µm, without encrusting pigment, thick wall, colourless to yellowish, cylindrical, subcylindrical, clavate or irregular. Stipitipellis a cutis, hyphae (21) 22–87 (88) × (9) 10–19 (20) µm, encrusting pigment not observed, colourless to light yellow, cylindrical, subcylindrical, clavate or irregular, terminal hyphae present small cylindrical protrusions. Clamp connections present in all tissues.</p><fig id="F6" position="float" orientation="portrait"><object-id xmlns:xlink="http://www.w3.org/1999/xlink" content-type="doi" xlink:type="simple">10.3897/mycokeys.83.71405.figure6</object-id><object-id xmlns:xlink="http://www.w3.org/1999/xlink" content-type="arpha" xlink:type="simple">DB48122C-A25E-55E5-9A37-8351D6ABAC0B</object-id><label>Figure 6.</label><caption><p>Scatter plot of basidiospores size in <italic><tp:taxon-name><tp:taxon-name-part taxon-name-part-type="genus" reg="Coprinopsis">Coprinopsis</tp:taxon-name-part><tp:taxon-name-part taxon-name-part-type="species" reg="pusilla">pusilla</tp:taxon-name-part></tp:taxon-name></italic>.</p></caption><graphic xmlns:xlink="http://www.w3.org/1999/xlink" xlink:href="mycokeys-83-085-g006.jpg" position="float" orientation="portrait" xlink:type="simple" id="oo_586338.jpg"><uri content-type="original_file" xlink:type="simple">https://binary.pensoft.net/fig/586338</uri></graphic></fig></tp:treatment-sec><tp:treatment-sec sec-type="habitat" id="SECID0EYABG"><title>Habitat and distribution.</title><p>On the dead and rotten wood of broad-leaved forest or coniferous and broad-leaved mixed forests in autumn.</p><fig id="F7" position="float" orientation="portrait"><object-id xmlns:xlink="http://www.w3.org/1999/xlink" content-type="doi" xlink:type="simple">10.3897/mycokeys.83.71405.figure7</object-id><object-id xmlns:xlink="http://www.w3.org/1999/xlink" content-type="arpha" xlink:type="simple">DA6D372E-FD99-50A4-B72E-B37B130CCD4A</object-id><label>Figure 7.</label><caption><p>Scanning electron micrograph of basidiospores <bold>A, B</bold><italic><tp:taxon-name><tp:taxon-name-part taxon-name-part-type="genus" reg="Coprinopsis">Coprinopsis</tp:taxon-name-part><tp:taxon-name-part taxon-name-part-type="species" reg="pusilla">pusilla</tp:taxon-name-part></tp:taxon-name></italic><bold>C, D</bold><italic><tp:taxon-name><tp:taxon-name-part taxon-name-part-type="genus" reg="Coprinopsis">C.</tp:taxon-name-part><tp:taxon-name-part taxon-name-part-type="species" reg="jilinensis">jilinensis</tp:taxon-name-part></tp:taxon-name></italic>. Scale bars: 2 µm (<bold>A–D</bold>).</p></caption><graphic xmlns:xlink="http://www.w3.org/1999/xlink" xlink:href="mycokeys-83-085-g007.jpg" position="float" orientation="portrait" xlink:type="simple" id="oo_586339.jpg"><uri content-type="original_file" xlink:type="simple">https://binary.pensoft.net/fig/586339</uri></graphic></fig></tp:treatment-sec><tp:treatment-sec sec-type="material" id="SECID0EGCBG"><title>Additional specimens examined.</title><p>China. Red Leaves Valley in Hanchongling, Dunhua City, Yanbian Korean Autonomous Prefecture, Jilin Province, 6 August 2019, G. Rao (<named-content xmlns:xlink="http://www.w3.org/1999/xlink" content-type="dwc:institutional_code" xlink:type="simple">HMJAU</named-content> 58779, <named-content xmlns:xlink="http://www.w3.org/1999/xlink" content-type="dwc:institutional_code" xlink:type="simple">HMJAU</named-content> 58780).</p></tp:treatment-sec><tp:treatment-sec sec-type="notes" id="SECID0EWCBG"><title>Notes.</title><p><italic><tp:taxon-name><tp:taxon-name-part taxon-name-part-type="genus" reg="Coprinopsis">Coprinopsis</tp:taxon-name-part><tp:taxon-name-part taxon-name-part-type="species" reg="pusilla">pusilla</tp:taxon-name-part></tp:taxon-name></italic> has a variable macromorphology, but stable micromorphology, which is characterised by small basidiomata, greyish-white pileus, thick and distinct veil remnants at edges, subcolourless and verrucose basidiospores, no pore, the habitat on the decaying wood of broad-leaved trees. <italic><tp:taxon-name><tp:taxon-name-part taxon-name-part-type="genus" reg="Coprinopsis">C.</tp:taxon-name-part><tp:taxon-name-part taxon-name-part-type="species" reg="pusilla">pusilla</tp:taxon-name-part></tp:taxon-name></italic> forms a strongly-supported independent clade in both <abbrev xmlns:xlink="http://www.w3.org/1999/xlink" xlink:title="internal transcribed spacer" id="ABBRID0ESDBG" xlink:type="simple">ITS</abbrev> and <abbrev xmlns:xlink="http://www.w3.org/1999/xlink" xlink:title="large subunit ribosomal" id="ABBRID0EWDBG" xlink:type="simple">LSU</abbrev> phylogeny trees (Figs <xref ref-type="fig" rid="F1">1</xref>, <xref ref-type="fig" rid="F2">2</xref>).</p><p>Morphologically and phylogenetically similar to <italic><tp:taxon-name><tp:taxon-name-part taxon-name-part-type="genus" reg="Coprinopsis">Coprinopsis</tp:taxon-name-part><tp:taxon-name-part taxon-name-part-type="species" reg="pusilla">pusilla</tp:taxon-name-part></tp:taxon-name></italic>, <italic><tp:taxon-name><tp:taxon-name-part taxon-name-part-type="genus" reg="Coprinopsis">C.</tp:taxon-name-part><tp:taxon-name-part taxon-name-part-type="species" reg="melanthina">melanthina</tp:taxon-name-part></tp:taxon-name></italic> is characterised by larger brown pileus, fibrous veil at edges, longer basidiospores (avl = 10.5 µm) (Kits <xref ref-type="bibr" rid="B39">van Waveren 1985</xref>). <italic><tp:taxon-name><tp:taxon-name-part taxon-name-part-type="genus" reg="Coprinopsis">C.</tp:taxon-name-part><tp:taxon-name-part taxon-name-part-type="species" reg="uliginicola">uliginicola</tp:taxon-name-part></tp:taxon-name></italic> is characterised by large basidiomata, brown-black basidiospores, pore present (<xref ref-type="bibr" rid="B33">Smith 1972</xref>). <italic><tp:taxon-name><tp:taxon-name-part taxon-name-part-type="genus" reg="Coprinopsis">C.</tp:taxon-name-part><tp:taxon-name-part taxon-name-part-type="species" reg="cineraria">cineraria</tp:taxon-name-part></tp:taxon-name></italic> is characterised by fibrous veil at the edges easily disappearing, smaller basidiospores (6.5–8.5 × 4–5 µm), pileipellis an epithelium (<xref ref-type="bibr" rid="B35">Takahashi 2000</xref>).</p></tp:treatment-sec><tp:treatment-sec><!--Section generated to contain objects referenced in tp:taxon-treatment.--><fig id="F1" position="float" orientation="portrait"><object-id xmlns:xlink="http://www.w3.org/1999/xlink" content-type="doi" xlink:type="simple">10.3897/mycokeys.83.71405.figure1</object-id><object-id xmlns:xlink="http://www.w3.org/1999/xlink" content-type="arpha" xlink:type="simple">8AED3E47-94EE-5EC8-810F-7229BC9887BE</object-id><label>Figure 1.</label><caption><p>The phylogenetic tree of <italic><tp:taxon-name><tp:taxon-name-part taxon-name-part-type="genus" reg="Coprinopsis">Coprinopsis</tp:taxon-name-part></tp:taxon-name></italic> by <abbrev xmlns:xlink="http://www.w3.org/1999/xlink" xlink:title="internal transcribed spacer" id="ABBRID0ENLAG" xlink:type="simple">ITS</abbrev> nrDNA, based on the Maximum Likelihood method (<abbrev xmlns:xlink="http://www.w3.org/1999/xlink" xlink:title="Maximum Likelihood" id="ABBRID0ERLAG" xlink:type="simple">ML</abbrev>). The three values of internal nodes respectively represent Maximum Likelihood bootstrap (<abbrev xmlns:xlink="http://www.w3.org/1999/xlink" xlink:title="Maximum Likelihood bootstrap" id="ABBRID0EVLAG" xlink:type="simple">MLBP</abbrev>)/neighbour-joining bootstrap (<abbrev xmlns:xlink="http://www.w3.org/1999/xlink" xlink:title="neighbour-joining bootstrap" id="ABBRID0EZLAG" xlink:type="simple">NJBP</abbrev>)/Bayesian posterior probability (<abbrev xmlns:xlink="http://www.w3.org/1999/xlink" xlink:title="Bayesian posterior probability" id="ABBRID0E4LAG" xlink:type="simple">BIPP</abbrev>). The thick node indicates the signiﬁcantly-supported branch in at least two analyses (<abbrev xmlns:xlink="http://www.w3.org/1999/xlink" xlink:title="Maximum Likelihood bootstrap" id="ABBRID0EBMAG" xlink:type="simple">MLBP</abbrev> ≥ 70, <abbrev xmlns:xlink="http://www.w3.org/1999/xlink" xlink:title="neighbour-joining bootstrap" id="ABBRID0EFMAG" xlink:type="simple">NJBP</abbrev> ≥ 70, <abbrev xmlns:xlink="http://www.w3.org/1999/xlink" xlink:title="Bayesian posterior probability" id="ABBRID0EJMAG" xlink:type="simple">BIPP</abbrev> ≥ 95%). The GenBank accession number is marked after the species name. At the same time, the sequence from the type specimen is also marked at the end. Two new species from China are expressed in bold font and <italic><tp:taxon-name><tp:taxon-name-part taxon-name-part-type="genus" reg="Parasola">Parasola</tp:taxon-name-part><tp:taxon-name-part taxon-name-part-type="species" reg="conopilea">conopilea</tp:taxon-name-part></tp:taxon-name></italic> (Fr.) Örstadius &amp; E. Larss and <italic><tp:taxon-name><tp:taxon-name-part taxon-name-part-type="genus" reg="Parasola">P.</tp:taxon-name-part><tp:taxon-name-part taxon-name-part-type="species" reg="auricoma">auricoma</tp:taxon-name-part></tp:taxon-name></italic> (Pat.) Redhead, Vilgalys &amp; Hopple are selected as the outgroups.</p></caption><graphic xmlns:xlink="http://www.w3.org/1999/xlink" xlink:href="mycokeys-83-085-g001.jpg" position="float" orientation="portrait" xlink:type="simple" id="oo_586333.jpg"><uri content-type="original_file" xlink:type="simple">https://binary.pensoft.net/fig/586333</uri></graphic></fig><fig id="F2" position="float" orientation="portrait"><object-id xmlns:xlink="http://www.w3.org/1999/xlink" content-type="doi" xlink:type="simple">10.3897/mycokeys.83.71405.figure2</object-id><object-id xmlns:xlink="http://www.w3.org/1999/xlink" content-type="arpha" xlink:type="simple">B7D7923B-0FE4-592E-BC2B-87F594D95907</object-id><label>Figure 2.</label><caption><p>The phylogenetic tree of <italic><tp:taxon-name><tp:taxon-name-part taxon-name-part-type="genus" reg="Coprinopsis">Coprinopsis</tp:taxon-name-part></tp:taxon-name></italic> by <abbrev xmlns:xlink="http://www.w3.org/1999/xlink" xlink:title="large subunit ribosomal" id="ABBRID0EXNAG" xlink:type="simple">LSU</abbrev> nrDNA, based on Bayesian Inference (<abbrev xmlns:xlink="http://www.w3.org/1999/xlink" xlink:title="Bayesian Inference" id="ABBRID0E2NAG" xlink:type="simple">BI</abbrev>). The three values of internal nodes respectively represent Maximum Likelihood bootstrap (<abbrev xmlns:xlink="http://www.w3.org/1999/xlink" xlink:title="Maximum Likelihood bootstrap" id="ABBRID0E6NAG" xlink:type="simple">MLBP</abbrev>)/neighbour-joining bootstrap (<abbrev xmlns:xlink="http://www.w3.org/1999/xlink" xlink:title="neighbour-joining bootstrap" id="ABBRID0EDOAG" xlink:type="simple">NJBP</abbrev>)/Bayesian posterior probability (<abbrev xmlns:xlink="http://www.w3.org/1999/xlink" xlink:title="Bayesian posterior probability" id="ABBRID0EHOAG" xlink:type="simple">BIPP</abbrev>). The thick node indicates the signiﬁcantly-supported branch in at least two analyses (<abbrev xmlns:xlink="http://www.w3.org/1999/xlink" xlink:title="Maximum Likelihood bootstrap" id="ABBRID0ELOAG" xlink:type="simple">MLBP</abbrev> ≥ 70, <abbrev xmlns:xlink="http://www.w3.org/1999/xlink" xlink:title="neighbour-joining bootstrap" id="ABBRID0EPOAG" xlink:type="simple">NJBP</abbrev> ≥ 70, <abbrev xmlns:xlink="http://www.w3.org/1999/xlink" xlink:title="Bayesian posterior probability" id="ABBRID0ETOAG" xlink:type="simple">BIPP</abbrev> ≥ 95%). The GenBank accession number is marked after the species name. At the same time, the sequence from the type specimen is also marked at the end. Two new species from China are expressed in bold font and <italic><tp:taxon-name><tp:taxon-name-part taxon-name-part-type="genus" reg="Parasola">Parasola</tp:taxon-name-part><tp:taxon-name-part taxon-name-part-type="species" reg="conopilea">conopilea</tp:taxon-name-part></tp:taxon-name></italic> (Fr.) Örstadius &amp; E. Larss and <italic><tp:taxon-name><tp:taxon-name-part taxon-name-part-type="genus" reg="Parasola">P.</tp:taxon-name-part><tp:taxon-name-part taxon-name-part-type="species" reg="auricoma">auricoma</tp:taxon-name-part></tp:taxon-name></italic> (Pat.) Redhead, Vilgalys &amp; Hopple are selected as the outgroups.</p></caption><graphic xmlns:xlink="http://www.w3.org/1999/xlink" xlink:href="mycokeys-83-085-g002.jpg" position="float" orientation="portrait" xlink:type="simple" id="oo_586334.jpg"><uri content-type="original_file" xlink:type="simple">https://binary.pensoft.net/fig/586334</uri></graphic></fig></tp:treatment-sec><ref-list><ref id="B39"><mixed-citation xmlns:xlink="http://www.w3.org/1999/xlink" xlink:type="simple"><person-group><name name-style="western"><surname>Van Waveren</surname><given-names>EK</given-names></name></person-group> (<year>1985</year>) <article-title>The Dutch, French and British species of <italic><tp:taxon-name><tp:taxon-name-part taxon-name-part-type="genus">Psathyrella</tp:taxon-name-part></tp:taxon-name></italic>.</article-title><source>Persoonia-Supplement</source><volume>2</volume>(<issue>1</issue>): <fpage>3</fpage>–<lpage>300</lpage>.</mixed-citation></ref><ref id="B33"><mixed-citation xmlns:xlink="http://www.w3.org/1999/xlink" xlink:type="simple"><person-group><name name-style="western"><surname>Smith</surname><given-names>AH</given-names></name></person-group> (<year>1972</year>) <article-title>The North American species of <italic><tp:taxon-name><tp:taxon-name-part taxon-name-part-type="genus">Psathyrella</tp:taxon-name-part></tp:taxon-name></italic>.</article-title><source>Memoirs of the New York Botanical Garden</source><volume>24</volume>: <fpage>1</fpage>–<lpage>633</lpage>.</mixed-citation></ref><ref id="B35"><mixed-citation xmlns:xlink="http://www.w3.org/1999/xlink" xlink:type="simple"><person-group><name name-style="western"><surname>Takahashi</surname><given-names>H</given-names></name></person-group> (<year>2000</year>) <article-title>Two new species and one new variety of <tp:taxon-name><tp:taxon-name-part taxon-name-part-type="order">Agaricales</tp:taxon-name-part></tp:taxon-name> from central Honshu, Japan.</article-title><source>Mycoscience</source><volume>41</volume>(<issue>1</issue>): <fpage>15</fpage>–<lpage>23</lpage>. <ext-link xlink:type="simple" ext-link-type="doi" xlink:href="10.1007/BF02464381">https://doi.org/10.1007/BF02464381</ext-link></mixed-citation></ref></ref-list></tp:taxon-treatment>
